# Supplementary material for: Buckwheat and Cardiometabolic Health: A Systematic Review and Meta-Analysis
Source: J Pers Med. 2022 Nov 22;12(12):1940. doi: 10.3390/jpm12121940 (PMC9784502; doi:10.3390/jpm12121940)
Supplement: Supplementary file 1 [file jpm-12-01940-s001.zip]

Archive with 1 entries (1 files):
- jpm-2026597-supplementary_ELL.pdf
